# Supplementary material for: Genetically Modified Hepatocytes Targeting Bilirubin and Ammonia Metabolism for the Construction of Bioartificial Liver System
Source: Biomater Res. 2024 Jul 15;28:0043. doi: 10.34133/bmr.0043 (PMC11246981; doi:10.34133/bmr.0043)
Supplement: Supplementary 1 — Figs. S1 to S4 Table S1 Movies S1 to S4 [file bmr.0043.f1.zip]

Archive with 6 entries (6 files):
- Movie S1.MP4
- Movie S2.mp4
- Movie S3.mp4
- Movie S4 (1).mp4
- Supplemental Material.docx
- Table S1.docx
